# Supplementary material for: Mutualism between Gut-Borne Yeasts and Their Host, Thaumatotibia leucotreta, and Potential Usefulness in Pest Management
Source: Insects. 2022 Feb 28;13(3):243. doi: 10.3390/insects13030243 (PMC8954841; doi:10.3390/insects13030243)
Supplement: Supplementary file 1 [file insects-13-00243-s001.zip]

Archive with 1 entries (1 files):
- insects-1571304-supplementary.pdf
